# Supplementary material for: Building a Local Research Symposium: The Crossroads of Scholarship, Education, and Faculty Development
Source: MedEdPORTAL. 2020 Dec 24;16:11048. doi: 10.15766/mep_2374-8265.11048 (PMC7780738; doi:10.15766/mep_2374-8265.11048)
Supplement: Supplementary file 1 — Needs Assessment.docxSample Symposium Agenda.docxSymposium Planning Checklist.docxAbstract Submission Form.docxAbstract Quality Scoring Rubric.docxCorrespondence With Abstract Authors.docxPoster Session Moderator Instructions.docxPoster Session Moderator Scoring Sheet.docxSample Budget.docxSample Symposium Session Evaluation Forms.docx [file mep_2374-8265.11048-s001.zip]

Archive with 11 entries (11 files):
- A. Needs Assessment.docx
- B. Sample Symposium Agenda.docx
- C. Symposium Planning Checklist.docx
- D. Abstract Submission Form.docx
- E. Abstract Quality Scoring Rubric.docx
- F. Correspondence with Abstract Authors.docx
- G. Poster Session Moderator Instructions.docx
- H. Poster Session Moderator Scoring Sheet.docx
- I. Sample Budget.docx
- J. Sample Symposium Session Evaluation Forms.docx
- _Educational_Summary_Report_11048.pdf
